# Supplementary material for: DNA Markers for Detection and Genotyping of Xanthomonas euroxanthea
Source: Microorganisms. 2022 May 24;10(6):1078. doi: 10.3390/microorganisms10061078 (PMC9227330; doi:10.3390/microorganisms10061078)
Supplement: Supplementary file 1 [file microorganisms-10-01078-s001.zip]

Archive with 1 entries (1 files):
- microorganisms-1727961-supplementary.pdf
